# Supplementary material for: Multiplatform Metabolomic Profiling of the Unilateral Ureteral Obstruction Murine Model of CKD
Source: Int J Mol Sci. 2025 May 21;26(10):4933. doi: 10.3390/ijms26104933 (PMC12112560; doi:10.3390/ijms26104933)
Supplement: Supplementary file 1 [file ijms-26-04933-s001.zip]

Archive with 3 entries (3 files):
- UUO7d_SupplementalData.pdf
- UUO7d_SupplementalImage.tif
- UUO7d_SupplementalTables.pdf
